# Supplementary material for: Curcumin Inhibits the Primary Nucleation of Amyloid-Beta Peptide: A Molecular Dynamics Study
Source: Biomolecules. 2020 Sep 15;10(9):1323. doi: 10.3390/biom10091323 (PMC7563689; doi:10.3390/biom10091323)
Supplement: Supplementary file 1 [file biomolecules-10-01323-s001.zip]

Archive with 5 entries (4 files):
- biomolecules-907369-supporting materials/
- biomolecules-907369-supporting materials/Figure_S1.docx
- biomolecules-907369-supporting materials/Figure_S2.docx
- biomolecules-907369-supporting materials/Figure_S3.docx
- biomolecules-907369-supporting materials/Figure_S4.docx
